# Supplementary material for: Water acting as a catalyst for electron-driven molecular break-up of tetrahydrofuran
Source: Nat Commun. 2020 May 4;11:2194. doi: 10.1038/s41467-020-15958-7 (PMC7198510; doi:10.1038/s41467-020-15958-7)
Supplement: Supplementary file 3 — Source Data [file 41467_2020_15958_MOESM3_ESM.xlsx]

## Sheet: Figure 2
m/z (amu)	pure THF	hydrated THF
10.0012	173.074	219
10.0199	173.074	233
10.0386	271.973	243
10.0574	123.624	230
10.0761	173.074	226
10.0949	185.436	214
10.1136	259.61	244
10.1324	210.161	211
10.1512	111.262	258
10.1701	222.523	250
10.1889	247.248	267
10.2078	148.349	244
10.2266	247.248	228
10.2455	284.335	257
10.2644	210.161	243
10.2834	259.61	226
10.3023	185.436	245
10.3212	185.436	257
10.3402	135.986	257
10.3592	148.349	274
10.3782	197.798	281
10.3972	135.986	268
10.4163	222.523	247
10.4353	210.161	261
10.4544	123.624	244
10.4735	259.61	285
10.4926	210.161	292
10.5117	309.06	297
10.5308	234.886	262
10.55	234.886	267
10.5692	284.335	285
10.5884	173.074	286
10.6075	321.422	284
10.6268	210.161	287
10.646	271.973	277
10.6653	271.973	315
10.6845	160.711	317
10.7038	173.074	324
10.7231	222.523	313
10.7424	271.973	314
10.7618	210.161	315
10.7811	271.973	330
10.8005	185.436	289
10.8199	296.698	329
10.8393	197.798	296
10.8587	173.074	324
10.8781	210.161	332
10.8976	259.61	322
10.917	247.248	341
10.9365	284.335	305
10.956	234.886	334
10.9755	259.61	339
10.9951	210.161	374
11.0146	333.785	344
11.0342	160.711	381
11.0538	370.872	348
11.0733	383.234	367
11.093	370.872	362
11.1126	271.973	375
11.1322	309.06	329
11.1519	333.785	386
11.1716	333.785	385
11.1913	309.06	416
11.211	370.872	428
11.2307	234.886	351
11.2505	309.06	392
11.2702	346.147	409
11.29	185.436	376
11.3098	358.51	396
11.3296	370.872	368
11.3494	383.234	434
11.3693	309.06	427
11.3891	333.785	416
11.409	234.886	429
11.4289	445.046	448
11.4488	494.496	424
11.4687	271.973	445
11.4887	296.698	429
11.5086	296.698	470
11.5286	346.147	415
11.5486	271.973	456
11.5686	309.06	454
11.5886	395.597	487
11.6087	407.959	448
11.6287	358.51	454
11.6488	383.234	442
11.6689	395.597	521
11.689	469.771	526
11.7091	445.046	506
11.7293	333.785	493
11.7494	445.046	492
11.7696	457.409	542
11.7898	395.597	538
11.81	432.684	565
11.8302	432.684	537
11.8505	506.858	568
11.8707	346.147	559
11.891	543.946	581
11.9113	383.234	589
11.9316	531.583	656
11.9519	457.409	609
11.9723	581.033	614
11.9926	556.308	662
12.013	605.758	662
12.0334	469.771	645
12.0538	531.583	680
12.0742	543.946	724
12.0946	543.946	731
12.1151	655.207	718
12.1355	618.12	705
12.156	543.946	718
12.1765	556.308	774
12.197	531.583	776
12.2176	568.67	800
12.2381	692.294	739
12.2587	729.382	765
12.2793	593.395	736
12.2999	630.482	772
12.3205	605.758	720
12.3411	655.207	757
12.3618	642.845	739
12.3825	692.294	802
12.4031	543.946	737
12.4238	791.194	786
12.4445	754.106	726
12.4653	605.758	752
12.486	543.946	746
12.5068	667.57	795
12.5276	667.57	812
12.5484	618.12	790
12.5692	717.019	812
12.59	655.207	782
12.6109	531.583	796
12.6317	692.294	833
12.6526	754.106	837
12.6735	679.932	879
12.6944	667.57	848
12.7154	729.382	900
12.7363	803.556	935
12.7573	927.18	893
12.7782	1050.8	1017
12.7992	815.918	1022
12.8202	803.556	1109
12.8413	803.556	1086
12.8623	815.918	1137
12.8834	1174.43	1259
12.9045	1236.24	1297
12.9256	976.63	1344
12.9467	1248.6	1440
12.9678	1236.24	1396
12.9889	1310.41	1651
13.0101	1446.4	1619
13.0313	1310.41	1663
13.0525	1520.58	1745
13.0737	1495.85	1784
13.0949	1273.33	1803
13.1161	1545.3	1903
13.1374	1545.3	1800
13.1587	1384.59	1844
13.18	1619.47	1747
13.2013	1520.58	1821
13.2226	1520.58	1725
13.2439	1396.95	1717
13.2653	1075.53	1613
13.2867	1298.05	1596
13.3081	1260.96	1593
13.3295	1260.96	1548
13.3509	1285.69	1577
13.3723	1199.15	1551
13.3938	1421.68	1530
13.4153	1186.79	1521
13.4368	1273.33	1592
13.4583	1248.6	1550
13.4798	1495.85	1559
13.5013	1335.14	1622
13.5229	1471.13	1579
13.5444	1372.23	1598
13.566	1656.56	1678
13.5876	1446.4	1636
13.6093	1644.2	1705
13.6309	1285.69	1787
13.6526	1545.3	1788
13.6742	1545.3	1847
13.6959	1718.37	1900
13.7176	1631.84	1955
13.7393	1520.58	2004
13.7611	1644.2	2111
13.7828	1743.1	2152
13.8046	2015.07	2165
13.8264	1990.35	2261
13.8482	1866.72	2401
13.87	2237.59	2467
13.8918	1879.08	2494
13.9137	2138.7	2570
13.9355	2262.32	2586
13.9574	2200.51	2610
13.9793	2348.86	2583
14.0013	2410.67	2649
14.0232	2287.04	2599
14.0451	2311.77	2690
14.0671	2249.96	2649
14.0891	2151.06	2694
14.1111	2361.22	2661
14.1331	2237.59	2712
14.1551	2324.13	2659
14.1772	2212.87	2605
14.1992	2089.25	2616
14.2213	2101.61	2577
14.2434	2052.16	2454
14.2655	2163.42	2452
14.2877	2015.07	2450
14.3098	2039.8	2399
14.332	1977.98	2423
14.3542	1631.84	2414
14.3764	2225.23	2431
14.3986	1940.9	2409
14.4208	2113.97	2429
14.443	2410.67	2540
14.4653	2249.96	2539
14.4876	2101.61	2620
14.5099	2299.41	2606
14.5322	2571.38	2592
14.5545	2534.29	2651
14.5769	2460.12	2706
14.5992	2385.94	2877
14.6216	2583.74	2948
14.644	2583.74	2981
14.6664	2497.2	3154
14.6888	2917.53	3239
14.7113	3251.31	3338
14.7337	3004.06	3497
14.7562	3387.3	3601
14.7787	3436.75	3719
14.8012	3387.3	3922
14.8238	3733.44	4102
14.8463	3399.66	4102
14.8689	3646.91	4423
14.8914	4215.58	4351
14.914	4376.29	4544
14.9366	3918.88	4628
14.9593	4265.03	4891
14.9819	4314.48	4753
15.0046	4227.94	4731
15.0272	3993.06	4800
15.0499	4116.68	4852
15.0726	4104.32	4747
15.0953	4166.13	4619
15.1181	4166.13	4533
15.1408	3943.61	4519
15.1636	3486.2	4237
15.1864	3968.33	4036
15.2092	3226.59	3924
15.232	3053.51	3858
15.2549	3078.24	3703
15.2777	3313.12	3626
15.3006	2793.9	3475
15.3235	2855.71	3421
15.3464	2769.18	3184
15.3693	2695	3071
15.3922	2497.2	2908
15.4152	2361.22	2806
15.4382	2212.87	2797
15.4611	2398.31	2600
15.4841	2126.33	2516
15.5072	1928.53	2466
15.5302	1953.26	2386
15.5533	1879.08	2334
15.5763	2027.43	2223
15.5994	1804.91	2089
15.6225	1730.74	2121
15.6456	1557.66	2049
15.6688	1644.2	2046
15.6919	1458.76	2041
15.7151	1631.84	1945
15.7383	1570.02	2003
15.7615	1458.76	1865
15.7847	1495.85	1850
15.8079	1396.95	1944
15.8312	1359.86	1913
15.8544	1446.4	1854
15.8777	1508.21	1838
15.901	1681.29	1816
15.9243	1471.13	1870
15.9477	1359.86	1816
15.971	1174.43	1847
15.9944	1446.4	1835
16.0178	1236.24	1842
16.0412	1174.43	1855
16.0646	1211.52	1849
16.088	1211.52	1865
16.1115	1508.21	1756
16.1349	1050.8	1723
16.1584	1594.75	1701
16.1819	1174.43	1691
16.2054	1199.15	1633
16.2289	1038.44	1658
16.2525	1038.44	1603
16.276	1100.25	1538
16.2996	951.905	1477
16.3232	1100.25	1472
16.3468	927.18	1511
16.3705	1174.43	1424
16.3941	951.905	1383
16.4178	877.73	1337
16.4414	840.643	1344
16.4651	1063.17	1382
16.4888	828.281	1409
16.5126	853.006	1406
16.5363	927.18	1400
16.5601	914.818	1434
16.5839	791.194	1462
16.6076	766.469	1473
16.6315	815.918	1457
16.6553	754.106	1509
16.6791	890.093	1474
16.703	642.845	1526
16.7268	642.845	1506
16.7507	766.469	1710
16.7747	605.758	1729
16.7986	667.57	1961
16.8225	692.294	2276
16.8465	778.831	2899
16.8704	717.019	3563
16.8944	655.207	4675
16.9184	828.281	5720
16.9425	630.482	6639
16.9665	828.281	7606
16.9906	778.831	7683
17.0146	618.12	7845
17.0387	754.106	7324
17.0628	778.831	6261
17.087	754.106	5133
17.1111	704.657	4151
17.1352	717.019	3328
17.1594	556.308	2530
17.1836	618.12	2039
17.2078	741.744	1764
17.232	581.033	1619
17.2563	556.308	1505
17.2805	519.221	1465
17.3048	543.946	1414
17.3291	642.845	1401
17.3534	717.019	1289
17.3777	568.67	1317
17.402	840.643	1383
17.4264	581.033	1311
17.4507	519.221	1375
17.4751	667.57	1321
17.4995	593.395	1275
17.5239	581.033	1280
17.5484	642.845	1274
17.5728	309.06	1274
17.5973	581.033	1257
17.6218	729.382	1203
17.6463	482.134	1201
17.6708	543.946	1187
17.6953	655.207	1133
17.7199	457.409	1164
17.7445	556.308	1173
17.769	618.12	1281
17.7936	494.496	1278
17.8182	618.12	1568
17.8429	581.033	2835
17.8675	754.106	6301
17.8922	667.57	12976
17.9169	556.308	22336
17.9416	964.267	33507
17.9663	1199.15	41934
17.991	1199.15	46425
18.0158	1162.07	45245
18.0405	988.992	38751
18.0653	655.207	29271
18.0901	630.482	19046
18.1149	568.67	10713
18.1397	445.046	5384
18.1646	457.409	2777
18.1895	531.583	1789
18.2143	605.758	1494
18.2392	667.57	1349
18.2641	445.046	1319
18.2891	482.134	1305
18.314	482.134	1356
18.339	420.322	1390
18.3639	445.046	1347
18.3889	556.308	1358
18.4139	445.046	1407
18.439	432.684	1342
18.464	482.134	1432
18.4891	370.872	1488
18.5142	482.134	1468
18.5392	469.771	1547
18.5644	556.308	1663
18.5895	358.51	1617
18.6146	432.684	1642
18.6398	506.858	1817
18.665	469.771	1879
18.6901	519.221	1994
18.7154	432.684	2079
18.7406	457.409	2143
18.7658	519.221	2391
18.7911	593.395	2580
18.8163	568.67	2681
18.8416	679.932	2788
18.8669	568.67	2843
18.8923	568.67	3050
18.9176	556.308	3118
18.943	445.046	3298
18.9683	741.744	3328
18.9937	642.845	3421
19.0191	618.12	3458
19.0446	593.395	3235
19.07	519.221	3182
19.0954	593.395	3129
19.1209	692.294	2850
19.1464	482.134	2710
19.1719	482.134	2599
19.1974	395.597	2462
19.223	605.758	2394
19.2485	420.322	2229
19.2741	506.858	2088
19.2997	581.033	1969
19.3253	494.496	1826
19.3509	383.234	1708
19.3765	370.872	1625
19.4022	494.496	1528
19.4278	469.771	1464
19.4535	494.496	1423
19.4792	284.335	1350
19.505	407.959	1221
19.5307	420.322	1192
19.5564	321.422	1157
19.5822	370.872	1128
19.608	259.61	1046
19.6338	395.597	1002
19.6596	445.046	955
19.6854	395.597	960
19.7113	333.785	935
19.7371	222.523	915
19.763	346.147	915
19.7889	296.698	900
19.8148	309.06	872
19.8408	346.147	855
19.8667	259.61	820
19.8927	358.51	860
19.9187	445.046	888
19.9447	457.409	899
19.9707	383.234	853
19.9967	358.51	864
20.0227	420.322	872
20.0488	222.523	837
20.0749	210.161	800
20.101	296.698	718
20.1271	284.335	694
20.1532	284.335	673
20.1794	309.06	604
20.2055	271.973	609
20.2317	284.335	559
20.2579	247.248	582
20.2841	321.422	562
20.3103	346.147	555
20.3366	333.785	546
20.3629	333.785	562
20.3891	407.959	527
20.4154	309.06	517
20.4417	247.248	511
20.4681	346.147	532
20.4944	234.886	479
20.5208	296.698	458
20.5471	333.785	450
20.5735	185.436	442
20.5999	271.973	437
20.6264	296.698	424
20.6528	358.51	427
20.6793	210.161	391
20.7057	333.785	392
20.7322	173.074	418
20.7587	234.886	373
20.7853	271.973	348
20.8118	148.349	335
20.8384	222.523	342
20.8649	210.161	361
20.8915	271.973	357
20.9181	259.61	311
20.9447	234.886	276
20.9714	173.074	321
20.998	271.973	321
21.0247	296.698	321
21.0514	197.798	280
21.0781	271.973	286
21.1048	309.06	287
21.1316	185.436	292
21.1583	247.248	282
21.1851	259.61	303
21.2119	197.798	286
21.2387	197.798	265
21.2655	222.523	308
21.2923	160.711	276
21.3192	284.335	258
21.3461	173.074	292
21.3729	197.798	268
21.3999	197.798	290
21.4268	234.886	287
21.4537	173.074	312
21.4807	160.711	273
21.5076	309.06	290
21.5346	123.624	275
21.5616	210.161	282
21.5886	222.523	269
21.6157	160.711	293
21.6427	197.798	268
21.6698	321.422	280
21.6969	222.523	297
21.724	210.161	264
21.7511	197.798	277
21.7782	234.886	293
21.8054	222.523	275
21.8325	197.798	322
21.8597	234.886	345
21.8869	370.872	361
21.9141	309.06	408
21.9413	271.973	430
21.9686	407.959	478
21.9959	519.221	503
22.0231	556.308	636
22.0504	543.946	645
22.0778	766.469	715
22.1051	778.831	822
22.1324	766.469	940
22.1598	815.918	1048
22.1872	754.106	1126
22.2146	1013.72	1217
22.242	1149.7	1352
22.2694	1162.07	1399
22.2968	1298.05	1507
22.3243	1347.5	1570
22.3518	1434.04	1527
22.3793	1347.5	1573
22.4068	1285.69	1609
22.4343	1310.41	1495
22.4619	1508.21	1502
22.4894	1087.89	1555
22.517	964.267	1573
22.5446	1260.96	1479
22.5722	1038.44	1398
22.5998	1087.89	1342
22.6275	927.18	1323
22.6551	1063.17	1267
22.6828	1248.6	1246
22.7105	1050.8	1208
22.7382	1174.43	1247
22.7659	766.469	1184
22.7937	840.643	1148
22.8214	877.73	1099
22.8492	791.194	1064
22.877	927.18	1003
22.9048	865.368	1065
22.9326	717.019	1033
22.9605	630.482	1017
22.9883	865.368	961
23.0162	754.106	1017
23.0441	828.281	1044
23.072	951.905	980
23.0999	741.744	997
23.1278	704.657	949
23.1558	766.469	1025
23.1838	890.093	1075
23.2118	741.744	1004
23.2398	803.556	1020
23.2678	939.542	1082
23.2958	729.382	1014
23.3239	939.542	1052
23.3519	914.818	1074
23.38	939.542	1078
23.4081	1001.35	1086
23.4363	840.643	1104
23.4644	1026.08	1129
23.4926	1075.53	1156
23.5207	1038.44	1160
23.5489	1112.62	1229
23.5771	828.281	1184
23.6053	988.992	1238
23.6336	1137.34	1138
23.6618	1038.44	1197
23.6901	1001.35	1239
23.7184	1013.72	1261
23.7467	1013.72	1238
23.775	1483.49	1276
23.8033	1149.7	1303
23.8317	976.63	1302
23.86	1100.25	1321
23.8884	1285.69	1332
23.9168	1174.43	1406
23.9452	1335.14	1357
23.9737	1347.5	1449
24.0021	1396.95	1416
24.0306	1124.98	1407
24.0591	1236.24	1481
24.0876	1396.95	1448
24.1161	1260.96	1553
24.1446	1322.78	1523
24.1731	1335.14	1539
24.2017	1730.74	1671
24.2303	1631.84	1584
24.2589	1347.5	1735
24.2875	1594.75	1768
24.3161	1359.86	1741
24.3448	1644.2	1859
24.3734	1619.47	1850
24.4021	1817.27	1827
24.4308	1718.37	1881
24.4595	1829.64	1999
24.4883	1780.19	1923
24.517	1928.53	2101
24.5458	1879.08	2105
24.5745	1817.27	2135
24.6033	1743.1	2266
24.6321	2076.88	2212
24.661	1829.64	2139
24.6898	2138.7	2348
24.7187	1842	2254
24.7476	2435.39	2444
24.7764	2336.49	2511
24.8054	2274.68	2469
24.8343	2472.48	2540
24.8632	2559.02	2590
24.8922	2274.68	2743
24.9212	2188.14	2747
24.9502	2769.18	2618
24.9792	2608.47	2819
25.0082	2744.45	2968
25.0372	2633.19	3099
25.0663	3090.6	3117
25.0953	2905.16	3203
25.1244	3127.69	3324
25.1535	3226.59	3292
25.1827	3300.76	3385
25.2118	2905.16	3475
25.241	3449.11	3533
25.2701	3548.01	3552
25.2993	3671.63	3705
25.3285	3350.21	3837
25.3578	3238.95	3975
25.387	3646.91	3984
25.4163	3733.44	3979
25.4455	3684	4137
25.4748	3646.91	4325
25.5041	3795.26	4272
25.5334	3968.33	4422
25.5628	3931.24	4464
25.5921	4252.67	4699
25.6215	4203.22	4767
25.6509	4091.95	4890
25.6803	4499.91	4901
25.7097	4982.05	5055
25.7391	4846.06	5148
25.7686	5229.3	5172
25.7981	5340.56	5510
25.8275	5266.38	5509
25.8571	5563.08	5704
25.8866	5241.66	5836
25.9161	5525.99	5839
25.9457	6008.13	6160
25.9752	5686.7	6378
26.0048	6181.2	6464
26.0344	6255.37	6707
26.064	6403.72	6670
26.0937	6193.56	7122
26.1233	6527.35	7281
26.153	7281.45	7368
26.1826	6997.12	7798
26.2124	7392.72	7870
26.2421	7330.9	8276
26.2718	8010.84	8330
26.3015	8109.73	8660
26.3313	8010.84	8848
26.3611	8406.43	9162
26.3909	8530.06	9494
26.4207	9074	9920
26.4505	9815.75	10114
26.4804	9778.66	10474
26.5102	10297.9	10837
26.5401	10582.2	11211
26.57	10038.3	11614
26.5999	11472.3	11970
26.6299	10792.4	12432
26.6598	11929.7	13103
26.6898	12980.5	13589
26.7198	13264.9	13855
26.7497	12869.3	14451
26.7798	14080.8	14642
26.8098	14501.1	15100
26.8398	14649.4	15491
26.8699	14797.8	15812
26.9	14426.9	15930
26.9301	14983.2	16288
26.9602	14575.3	16288
26.9903	14810.2	16375
27.0205	15626.1	16296
27.0506	14365.1	16355
27.0808	14921.4	16085
27.111	14216.8	15623
27.1412	13437.9	15306
27.1714	13907.7	15146
27.2017	13314.3	14683
27.2319	13079.4	14449
27.2622	12535.5	13857
27.2925	11769	13462
27.3228	11830.8	13018
27.3531	11348.7	12772
27.3834	10594.6	12249
27.4138	10668.8	11579
27.4442	10186.6	11387
27.4746	9927.01	10959
27.505	10075.4	10563
27.5354	9481.96	10224
27.5658	9593.22	10098
27.5963	8418.79	9825
27.6268	9234.71	9591
27.6573	7590.51	9297
27.6878	8072.65	9313
27.7183	8295.17	9130
27.7488	8332.26	8896
27.7794	8505.33	8661
27.81	7936.66	8471
27.8405	8295.17	8663
27.8711	8085.01	8347
27.9018	8492.97	8324
27.9324	7924.3	8254
27.963	7503.98	8166
27.9937	7726.5	7926
28.0244	7516.34	8051
28.0551	7083.66	7870
28.0858	7541.06	8010
28.1166	7602.88	7797
28.1473	7343.27	7760
28.1781	7182.55	7619
28.2089	7108.38	7762
28.2397	6910.58	7555
28.2705	7021.84	7680
28.3013	7503.98	7569
28.3322	7528.7	7452
28.363	7170.19	7608
28.3939	7269.09	7668
28.4248	7911.94	7656
28.4557	7417.44	7824
28.4867	7664.69	7838
28.5176	7083.66	7925
28.5486	7491.61	8218
28.5796	7949.02	8109
28.6106	7071.29	8203
28.6416	7417.44	8370
28.6726	8208.63	8495
28.7037	8604.23	8712
28.7347	8171.55	8853
28.7658	8443.52	8944
28.7969	8740.22	9224
28.828	8530.06	9330
28.8591	8183.91	9409
28.8903	9494.32	9433
28.9215	8480.61	9559
28.9526	8703.13	9382
28.9838	8122.1	9372
29.015	7911.94	9305
29.0463	7911.94	9207
29.0775	8307.53	8975
29.1088	8196.27	8557
29.1401	8344.62	8540
29.1714	7850.12	8353
29.2027	7219.64	8165
29.234	6379	7836
29.2654	7466.89	7449
29.2967	6440.81	7528
29.3281	6898.22	7043
29.3595	6020.49	6891
29.3909	6292.46	6624
29.4223	6082.3	6462
29.4538	5785.6	6189
29.4852	5451.82	6012
29.5167	5291.11	5760
29.5482	5167.48	5808
29.5797	5118.03	5523
29.6112	4957.32	5203
29.6428	4944.96	5190
29.6743	4314.48	5033
29.7059	4734.8	4997
29.7375	4734.8	4746
29.7691	4116.68	4579
29.8007	4734.8	4642
29.8324	4141.4	4620
29.864	3869.43	4495
29.8957	3906.52	4275
29.9274	3844.71	4205
29.9591	3560.37	4115
29.9908	3449.11	4114
30.0225	4079.59	3953
30.0543	3572.73	3998
30.0861	3955.97	3884
30.1179	3721.08	3848
30.1497	3758.17	3811
30.1815	3832.34	3741
30.2133	3795.26	3821
30.2452	3795.26	3728
30.277	3350.21	3771
30.3089	3795.26	3777
30.3408	3832.34	3676
30.3728	3486.2	3877
30.4047	3671.63	3828
30.4367	3733.44	3841
30.4686	3684	3965
30.5006	3894.16	4093
30.5326	4499.91	3993
30.5646	3894.16	4149
30.5967	4104.32	4226
30.6287	4042.5	4300
30.6608	4153.77	4475
30.6929	4796.61	4543
30.725	4351.56	4783
30.7571	4771.89	4853
30.7892	4982.05	4905
30.8214	4932.6	4979
30.8535	5006.77	5032
30.8857	4920.24	5265
30.9179	5340.56	5402
30.9501	4598.81	5445
30.9824	5216.93	5280
31.0146	4895.51	5234
31.0469	4957.32	5004
31.0792	5031.5	4991
31.1115	4635.9	4752
31.1438	4499.91	4589
31.1761	3857.07	4415
31.2085	4030.14	4195
31.2408	3684	4058
31.2732	3671.63	3841
31.3056	3770.53	3724
31.338	3337.85	3579
31.3705	3053.51	3438
31.4029	3115.32	3323
31.4354	2917.53	3252
31.4678	2991.7	3067
31.5003	2670.28	2869
31.5328	2682.64	2862
31.5654	2509.57	2666
31.5979	2806.26	2620
31.6305	2348.86	2621
31.6631	2509.57	2507
31.6957	2064.52	2435
31.7283	2212.87	2427
31.7609	2311.77	2292
31.7935	2249.96	2268
31.8262	1940.9	2208
31.8589	2188.14	2174
31.8916	1866.72	2047
31.9243	1965.62	2019
31.957	1755.46	2081
31.9898	1681.29	1930
32.0225	1668.92	1964
32.0553	1471.13	1856
32.0881	1681.29	1807
32.1209	1446.4	1735
32.1537	1236.24	1649
32.1865	1532.94	1666
32.2194	1310.41	1614
32.2523	1706.01	1539
32.2852	1248.6	1461
32.3181	1186.79	1392
32.351	1223.88	1385
32.3839	1298.05	1302
32.4169	1137.34	1351
32.4499	1149.7	1273
32.4829	1038.44	1220
32.5159	951.905	1295
32.5489	1050.8	1211
32.5819	1162.07	1145
32.615	1174.43	1155
32.6481	1050.8	1120
32.6812	1013.72	1173
32.7143	914.818	1138
32.7474	951.905	1054
32.7805	976.63	1100
32.8137	729.382	1017
32.8468	914.818	1101
32.88	1026.08	1013
32.9132	1001.35	967
32.9464	840.643	1000
32.9797	939.542	994
33.0129	853.006	979
33.0462	815.918	902
33.0795	914.818	916
33.1128	741.744	861
33.1461	803.556	834
33.1795	692.294	797
33.2128	692.294	740
33.2462	667.57	767
33.2796	667.57	671
33.313	445.046	695
33.3464	605.758	662
33.3798	605.758	625
33.4133	543.946	564
33.4467	506.858	622
33.4802	568.67	564
33.5137	494.496	540
33.5472	395.597	483
33.5808	457.409	576
33.6143	395.597	487
33.6479	445.046	538
33.6814	482.134	550
33.715	370.872	550
33.7487	581.033	553
33.7823	519.221	675
33.8159	605.758	696
33.8496	704.657	744
33.8833	630.482	719
33.917	865.368	750
33.9507	865.368	817
33.9844	717.019	842
34.0182	581.033	753
34.0519	840.643	729
34.0857	717.019	670
34.1195	531.583	671
34.1533	568.67	639
34.1872	593.395	634
34.221	494.496	593
34.2549	494.496	572
34.2887	605.758	597
34.3226	556.308	511
34.3565	568.67	630
34.3905	543.946	618
34.4244	655.207	605
34.4584	642.845	620
34.4924	432.684	591
34.5264	729.382	610
34.5604	593.395	646
34.5944	679.932	649
34.6284	692.294	602
34.6625	630.482	671
34.6966	618.12	672
34.7306	581.033	653
34.7648	531.583	780
34.7989	741.744	815
34.833	877.73	866
34.8672	1063.17	863
34.9014	865.368	905
34.9355	951.905	979
34.9698	914.818	940
35.004	803.556	1073
35.0382	815.918	991
35.0725	803.556	1028
35.1067	1026.08	951
35.141	964.267	1006
35.1753	828.281	1005
35.2097	815.918	1018
35.244	1273.33	1009
35.2784	1087.89	1042
35.3127	1124.98	1117
35.3471	1149.7	1182
35.3815	1100.25	1159
35.4159	1298.05	1233
35.4504	1384.59	1323
35.4848	1236.24	1402
35.5193	1359.86	1295
35.5538	1149.7	1438
35.5883	1310.41	1483
35.6228	1570.02	1418
35.6574	1471.13	1472
35.6919	1804.91	1596
35.7265	1495.85	1538
35.7611	1570.02	1622
35.7957	1594.75	1752
35.8303	1607.11	1806
35.8649	1631.84	1779
35.8996	1854.36	1863
35.9342	1619.47	1965
35.9689	1792.55	1935
36.0036	1570.02	1941
36.0383	1903.81	2059
36.0731	2151.06	2116
36.1078	2052.16	2144
36.1426	2089.25	2278
36.1774	1817.27	2134
36.2122	2052.16	2318
36.247	2076.88	2392
36.2818	2212.87	2335
36.3167	2212.87	2573
36.3515	1940.9	2632
36.3864	2583.74	2711
36.4213	2385.94	2790
36.4562	2361.22	2862
36.4912	2583.74	3013
36.5261	2546.65	3142
36.5611	2262.32	3164
36.596	2645.55	3286
36.631	2546.65	3387
36.6661	2830.99	3459
36.7011	2781.54	3769
36.7361	2732.09	3831
36.7712	2744.45	3946
36.8063	3449.11	4098
36.8414	2756.82	3991
36.8765	2830.99	4291
36.9116	3140.05	4398
36.9468	3041.15	4322
36.9819	3412.02	4528
37.0171	3078.24	4504
37.0523	3535.65	4441
37.0875	3276.04	4571
37.1227	3449.11	4638
37.158	3918.88	4718
37.1932	3869.43	4708
37.2285	3684	4735
37.2638	3881.79	4823
37.2991	3943.61	4722
37.3344	3819.98	4782
37.3698	4042.5	4918
37.4051	3795.26	4823
37.4405	4450.46	4828
37.4759	4598.81	4856
37.5113	4413.38	4992
37.5467	4401.01	5045
37.5822	4759.52	5167
37.6176	4351.56	5138
37.6531	5130.4	5184
37.6886	4722.44	5342
37.7241	5155.12	5390
37.7596	4969.68	5528
37.7952	5056.22	5624
37.8307	5179.85	5735
37.8663	5859.78	5891
37.9019	5995.76	5961
37.9375	5525.99	6250
37.9731	5835.05	6337
38.0087	6267.74	6471
38.0444	6107.03	6637
38.0801	6341.91	6797
38.1158	6688.06	6970
38.1515	6836.41	7266
38.1872	6984.76	7331
38.2229	6786.96	7492
38.2587	6861.13	7738
38.2944	7392.72	7850
38.3302	7998.47	8109
38.366	7590.51	8379
38.4019	8777.3	8700
38.4377	7837.76	8907
38.4736	8221	8813
38.5094	8480.61	9066
38.5453	8530.06	9270
38.5812	9889.92	9503
38.6171	9852.83	9819
38.6531	9753.93	9937
38.689	9828.11	10233
38.725	9852.83	10338
38.761	9803.38	10536
38.797	9791.02	10733
38.833	10050.6	10842
38.869	10137.2	10807
38.9051	10075.4	10872
38.9411	9580.86	11033
38.9772	10940.7	11222
39.0133	10619.3	11126
39.0494	11175.6	11267
39.0856	11126.2	11232
39.1217	10928.4	11555
39.1579	11212.7	11609
39.194	11422.9	11736
39.2302	11212.7	11559
39.2665	11311.6	11747
39.3027	11311.6	11671
39.3389	11719.6	11737
39.3752	11929.7	11729
39.4115	11435.2	11776
39.4478	11892.6	11945
39.4841	11484.7	12259
39.5204	12238.8	12339
39.5568	11892.6	12426
39.5931	12486	12426
39.6295	12263.5	12596
39.6659	12288.2	12583
39.7023	13215.4	12982
39.7388	12671.5	13308
39.7752	13573.9	13419
39.8117	13425.6	13389
39.8481	13178.3	14048
39.8846	13845.9	14271
39.9211	14600	14468
39.9577	14340.4	14827
39.9942	14995.6	14817
40.0308	13895.3	15054
40.0673	14661.8	15459
40.1039	14946.1	15574
40.1405	15378.8	15896
40.1772	15230.5	16371
40.2138	17665.9	16885
40.2505	16862.3	17243
40.2871	17579.3	17845
40.3238	18321.1	18299
40.3606	18679.6	18966
40.3973	19099.9	19371
40.434	19161.7	20378
40.4708	20929.5	21216
40.5075	20422.7	21928
40.5443	21683.6	22966
40.5811	22610.8	23621
40.618	24811.3	24865
40.6548	24452.8	25887
40.6917	25899.2	26802
40.7285	26430.8	27603
40.7654	28149.2	29017
40.8023	28421.2	30039
40.8392	29694.5	31077
40.8762	29076.4	31674
40.9131	30114.8	32231
40.9501	30770	32830
40.9871	30510.4	33232
41.0241	31511.8	33685
41.0611	31635.4	33663
41.0982	30881.3	33923
41.1352	30906	33957
41.1723	30967.8	33546
41.2094	32055.7	33653
41.2465	31178	34031
41.2836	30930.7	34572
41.3207	33020	34715
41.3579	32241.1	35225
41.395	33835.9	36595
41.4322	33267.2	37787
41.4694	35851	39807
41.5067	36975.9	41769
41.5439	41772.5	44193
41.5811	42823.4	46719
41.6184	45481.3	50611
41.6557	48312.3	54314
41.693	52021	58420
41.7303	55878	62908
41.7676	59364.2	67044
41.805	63641.6	71341
41.8424	65273.5	74431
41.8797	69847.6	78481
41.9171	69872.3	80844
41.9545	73321.4	82249
41.992	71120.9	82035
42.0294	69291.3	80402
42.0669	67634.7	79064
42.1044	64284.5	74991
42.1419	60637.6	71073
42.1794	56088.2	65758
42.2169	51415.2	61251
42.2545	47199.6	56429
42.292	44294.5	51842
42.3296	39485.5	47063
42.3672	37260.3	43076
42.4048	33934.8	38847
42.4425	32117.5	35606
42.4801	29731.6	32760
42.5178	27939	30039
42.5554	26381.4	28145
42.5931	23785.3	26303
42.6308	23068.2	24842
42.6686	23167.1	23691
42.7063	22277	22874
42.7441	21374.6	21629
42.7818	21584.8	21280
42.8197	20954.3	21210
42.8575	20126	20550
42.8953	20682.3	20251
42.9331	19421.3	19809
42.971	21040.8	19749
43.0089	18976.3	19019
43.0468	19334.8	18513
43.0847	18951.6	18054
43.1226	17950.2	17389
43.1605	17245.5	16658
43.1985	16862.3	15875
43.2365	15811.5	15276
43.2745	14550.5	14505
43.3125	14538.2	13598
43.3505	13363.8	13035
43.3885	12955.8	12628
43.4266	13128.9	11886
43.4647	12164.6	11261
43.5027	11163.2	11085
43.5408	10718.2	10535
43.579	10817.1	10127
43.6171	10656.4	9680
43.6553	9927.01	9577
43.6934	9308.89	9283
43.7316	9617.95	8933
43.7698	8888.57	8855
43.8081	8802.03	8630
43.8463	8455.88	8434
43.8845	8344.62	8212
43.9228	8208.63	8125
43.9611	7862.49	7838
43.9994	7590.51	7503
44.0377	7466.89	7257
44.0761	6922.94	6843
44.1144	6416.09	6589
44.1528	6366.64	6014
44.1912	5896.86	5988
44.2296	5525.99	5454
44.268	5464.18	5168
44.3064	5723.79	4827
44.3449	4635.9	4551
44.3834	4240.3	4353
44.4218	4635.9	4079
44.4603	4005.42	3854
44.4989	4141.4	3643
44.5374	3931.24	3416
44.5759	3609.82	3286
44.6145	3609.82	3164
44.6531	3337.85	3084
44.6917	3436.75	3000
44.7303	3374.94	2908
44.7689	3337.85	2793
44.8076	3115.32	2681
44.8463	3164.77	2672
44.8849	2830.99	2554
44.9236	3053.51	2590
44.9624	2756.82	2509
45.0011	2398.31	2261
45.0398	2608.47	2190
45.0786	2571.38	2134
45.1174	2620.83	1984
45.1562	2225.23	1849
45.195	1965.62	1827
45.2338	2225.23	1688
45.2727	1804.91	1590
45.3115	1891.45	1506
45.3504	1409.31	1479
45.3893	1718.37	1412
45.4282	1668.92	1296
45.4671	1310.41	1211
45.5061	1483.49	1132
45.5451	1248.6	1168
45.584	1260.96	1183
45.623	1112.62	1084
45.662	1285.69	1019
45.7011	1087.89	987
45.7401	890.093	946
45.7792	939.542	884
45.8182	865.368	868
45.8573	951.905	842
45.8965	1038.44	837
45.9356	1013.72	807
45.9747	754.106	758
46.0139	1026.08	781
46.0531	766.469	753
46.0922	877.73	735
46.1315	729.382	705
46.1707	803.556	680
46.2099	704.657	658
46.2492	543.946	565
46.2885	593.395	604
46.3278	605.758	573
46.3671	927.18	559
46.4064	556.308	547
46.4457	581.033	540
46.4851	519.221	531
46.5245	667.57	516
46.5638	543.946	528
46.6033	506.858	497
46.6427	395.597	524
46.6821	445.046	505
46.7216	445.046	477
46.761	407.959	425
46.8005	519.221	457
46.84	531.583	480
46.8796	531.583	446
46.9191	519.221	460
46.9586	457.409	435
46.9982	346.147	395
47.0378	395.597	432
47.0774	346.147	437
47.117	420.322	426
47.1567	309.06	407
47.1963	383.234	371
47.236	519.221	405
47.2757	482.134	384
47.3154	284.335	405
47.3551	358.51	362
47.3948	284.335	309
47.4346	469.771	363
47.4743	197.798	353
47.5141	333.785	358
47.5539	247.248	362
47.5938	259.61	331
47.6336	445.046	337
47.6734	358.51	344
47.7133	506.858	370
47.7532	358.51	374
47.7931	296.698	361
47.833	358.51	336
47.8729	358.51	324
47.9129	469.771	340
47.9528	407.959	357
47.9928	259.61	368
48.0328	296.698	355
48.0728	358.51	364
48.1129	370.872	341
48.1529	321.422	343
48.193	271.973	363
48.2331	358.51	346
48.2732	271.973	343
48.3133	296.698	347
48.3534	222.523	313
48.3935	247.248	318
48.4337	247.248	315
48.4739	234.886	330
48.5141	321.422	329
48.5543	321.422	331
48.5945	333.785	288
48.6348	271.973	319
48.675	197.798	318
48.7153	234.886	313
48.7556	259.61	328
48.7959	247.248	332
48.8362	259.61	307
48.8766	271.973	320
48.9169	346.147	344
48.9573	309.06	280
48.9977	148.349	258
49.0381	160.711	244
49.0786	160.711	235
49.119	123.624	186
49.1595	135.986	146
49.1999	61.812	128
49.2404	24.7248	72
49.2809	24.7248	48
49.3215	12.3624	27
49.362	0	11
49.4026	0	11
49.4431	0	9
49.4837	0	1
49.5243	0	1
49.565	0	0
49.6056	0	1
49.6463	0	0
49.6869	0	0
49.7276	0	0
49.7683	0	0
49.809	0	0
49.8498	0	0
49.8905	0	0
49.9313	0	0
49.9721	0	0
50.0129	0	0
50.0537	0	0
50.0946	0	0
50.1354	0	0
50.1763	0	0
50.2172	0	0
50.2581	0	0
50.299	0	0
50.3399	0	0
50.3809	0	0
50.4218	0	0
50.4628	0	0
50.5038	0	0
50.5449	0	0
50.5859	0	0
50.627	0	0
50.668	0	0
50.7091	0	0
50.7502	0	0
50.7913	0	0
50.8325	0	0
50.8736	0	0
50.9148	0	0
50.956	0	0
50.9971	0	0
51.0384	0	0
51.0796	0	0
51.1208	0	0
51.1621	0	0
51.2034	0	0
51.2447	0	0
51.286	0	0
51.3273	0	0
51.3687	0	0
51.41	0	0
51.4514	0	0
51.4928	0	0
51.5342	0	0
51.5757	0	0
51.6171	0	0
51.6586	0	0
51.7001	0	0
51.7415	0	0
51.7831	0	0
51.8246	0	0
51.8661	0	0
51.9077	0	0
51.9493	0	0
51.9909	0	0
52.0325	0	0
52.0741	0	0
52.1157	0	0
52.1574	0	0
52.1991	0	0
52.2408	0	0
52.2825	0	0
52.3242	0	0
52.366	0	0
52.4077	0	0
52.4495	0	0
52.4913	0	0
52.5331	0	0
52.5749	0	0
52.6168	0	0
52.6586	0	0
52.7005	0	0
52.7424	0	0
52.7843	0	0
52.8262	0	0
52.8681	0	0
52.9101	0	0
52.9521	0	0
52.9941	0	0
53.0361	0	0
53.0781	0	0
53.1201	0	0
53.1622	0	0
53.2043	0	0
53.2463	0	0
53.2885	0	0
53.3306	0	0
53.3727	0	0
53.4149	0	0
53.457	0	0
53.4992	0	0
53.5414	0	0
53.5836	0	0
53.6259	0	0
53.6681	0	0
53.7104	0	0
53.7527	0	0
53.795	0	0
53.8373	0	0
53.8796	0	0
53.922	0	0
53.9644	0	0
54.0067	0	0
54.0491	0	0
54.0916	0	0
54.134	0	0
54.1765	0	0
54.2189	0	0
54.2614	0	0
54.3039	0	0
54.3464	0	0
54.389	0	0
54.4315	0	0
54.4741	0	0
54.5166	0	0
54.5592	0	0
54.6018	0	0
54.6445	0	0
54.6871	0	0
54.7298	0	0
54.7725	0	0
54.8152	0	0
54.8579	0	0
54.9006	0	0
54.9434	0	0
54.9861	0	0
55.0289	0	0
55.0717	0	0
55.1145	0	0
55.1573	0	0
55.2002	0	0
55.243	0	0
55.2859	0	0
55.3288	0	0
55.3717	0	0
55.4147	0	0
55.4576	0	0
55.5006	0	0
55.5435	0	0
55.5865	0	0
55.6295	0	0
55.6726	0	0
55.7156	0	0
55.7587	0	0
55.8017	0	0
55.8448	0	0
55.8879	0	0
55.9311	0	0
55.9742	0	0
56.0174	0	0
56.0605	0	0
56.1037	0	0
56.1469	0	0
56.1902	0	0
56.2334	0	0
56.2766	0	0
56.3199	0	0
56.3632	0	0
56.4065	0	0
56.4498	0	0
56.4932	0	0
56.5365	0	0
56.5799	0	0
56.6233	0	0
56.6667	0	0
56.7101	0	0
56.7535	0	0
56.797	0	0
56.8405	0	0
56.884	0	0
56.9275	0	0
56.971	0	0
57.0145	0	0
57.0581	0	0
57.1016	0	0
57.1452	0	0
57.1888	0	0
57.2324	0	0
57.2761	0	0
57.3197	0	0
57.3634	0	0
57.4071	0	0
57.4508	0	0
57.4945	0	0
57.5382	0	0
57.582	0	0
57.6257	0	0
57.6695	0	0
57.7133	0	0
57.7571	0	0
57.801	0	0
57.8448	0	0
57.8887	0	0
57.9326	0	0
57.9765	0	0
58.0204	0	0
58.0643	0	0
58.1083	0	0
58.1522	0	0
58.1962	0	0
58.2402	0	1
58.2842	0	1
58.3282	0	9
58.3723	0	10
58.4164	74.1744	38
58.4604	37.0872	66
58.5045	160.711	91
58.5486	185.436	94
58.5928	234.886	120
58.6369	185.436	123
58.6811	321.422	124
58.7253	247.248	120
58.7694	210.161	128
58.8137	173.074	119
58.8579	185.436	142
58.9021	234.886	120
58.9464	135.986	113
58.9907	98.8992	128
59.035	296.698	131
59.0793	185.436	108
59.1236	160.711	136
59.1679	148.349	112
59.2123	333.785	142
59.2567	284.335	144
59.301	222.523	145
59.3455	271.973	157
59.3899	234.886	140
59.4343	222.523	169
59.4788	259.61	138
59.5232	160.711	174
59.5677	173.074	141
59.6123	296.698	148
59.6568	284.335	162
59.7013	346.147	143
59.7459	271.973	169
59.7904	160.711	156
59.835	173.074	156
59.8796	259.61	164
59.9243	173.074	131
59.9689	160.711	158
60.0136	321.422	163
60.0582	259.61	152
60.1029	197.798	136
60.1476	222.523	140
60.1923	185.436	165
60.2371	123.624	150
60.2818	173.074	143
60.3266	284.335	136
60.3714	135.986	155
60.4162	197.798	161
60.461	148.349	165
60.5058	222.523	143
60.5507	309.06	159
60.5956	222.523	145
60.6404	173.074	188
60.6853	185.436	173
60.7303	148.349	176
60.7752	173.074	188
60.8201	210.161	180
60.8651	185.436	200
60.9101	197.798	186
60.9551	234.886	226
61.0001	247.248	206
61.0451	222.523	249
61.0902	148.349	293
61.1353	222.523	282
61.1803	222.523	320
61.2254	148.349	331
61.2706	160.711	397
61.3157	210.161	435
61.3608	160.711	439
61.406	173.074	493
61.4512	123.624	554
61.4964	173.074	674
61.5416	284.335	705
61.5868	173.074	774
61.6321	160.711	840
61.6773	148.349	1002
61.7226	160.711	1020
61.7679	160.711	1115
61.8132	197.798	1134
61.8586	173.074	1295
61.9039	210.161	1286
61.9493	135.986	1338
61.9946	160.711	1306
62.04	222.523	1284
62.0854	160.711	1295
62.1309	210.161	1213
62.1763	160.711	1137
62.2218	148.349	1034
62.2672	210.161	938
62.3127	160.711	895
62.3582	197.798	715
62.4038	173.074	732
62.4493	210.161	659
62.4949	148.349	532
62.5405	197.798	486
62.5861	111.262	458
62.6317	148.349	462
62.6773	197.798	383
62.7229	210.161	360
62.7686	210.161	316
62.8143	160.711	297
62.8599	185.436	278
62.9057	173.074	262
62.9514	148.349	255
62.9971	234.886	223
63.0429	135.986	254
63.0887	123.624	227
63.1344	185.436	190
63.1803	210.161	213
63.2261	247.248	193
63.2719	173.074	181
63.3178	210.161	201
63.3636	135.986	156
63.4095	123.624	160
63.4554	173.074	167
63.5014	86.5368	146
63.5473	148.349	146
63.5932	135.986	159
63.6392	210.161	169
63.6852	197.798	169
63.7312	210.161	153
63.7772	135.986	151
63.8233	173.074	143
63.8693	123.624	129
63.9154	185.436	135
63.9615	160.711	143
64.0076	111.262	157
64.0537	234.886	136
64.0998	210.161	157
64.146	210.161	156
64.1921	173.074	133
64.2383	173.074	129
64.2845	197.798	144
64.3307	197.798	129
64.377	210.161	144
64.4232	123.624	142
64.4695	222.523	132
64.5158	247.248	133
64.5621	135.986	126
64.6084	197.798	111
64.6547	123.624	130
64.7011	259.61	130
64.7475	197.798	135
64.7938	210.161	147
64.8402	247.248	155
64.8866	321.422	127
64.9331	284.335	160
64.9795	259.61	144
65.026	321.422	144
65.0725	296.698	145
65.119	346.147	139
65.1655	210.161	155
65.212	309.06	140
65.2586	247.248	177
65.3051	407.959	162
65.3517	383.234	166
65.3983	346.147	165
65.4449	346.147	182
65.4915	148.349	169
65.5382	432.684	185
65.5848	482.134	170
65.6315	346.147	185
65.6782	321.422	176
65.7249	395.597	184
65.7716	432.684	221
65.8184	469.771	179
65.8652	445.046	205
65.9119	333.785	211
65.9587	469.771	205
66.0055	395.597	184
66.0524	556.308	176
66.0992	445.046	207
66.1461	333.785	188
66.1929	321.422	204
66.2398	482.134	191
66.2867	383.234	222
66.3337	482.134	216
66.3806	420.322	257
66.4276	383.234	235
66.4745	346.147	225
66.5215	445.046	228
66.5685	346.147	236
66.6156	370.872	202
66.6626	568.67	232
66.7097	358.51	260
66.7567	482.134	235
66.8038	531.583	260
66.8509	519.221	236
66.898	457.409	253
66.9452	445.046	242
66.9924	556.308	280
67.0395	469.771	249
67.0867	469.771	265
67.1339	543.946	274
67.1811	618.12	253
67.2284	445.046	292
67.2756	593.395	264
67.3229	494.496	285
67.3702	506.858	273
67.4175	655.207	306
67.4648	741.744	300
67.5121	568.67	317
67.5595	531.583	298
67.6069	630.482	312
67.6543	494.496	301
67.7017	692.294	328
67.7491	704.657	320
67.7965	543.946	330
67.844	457.409	349
67.8914	568.67	372
67.9389	655.207	367
67.9864	729.382	428
68.0339	815.918	379
68.0815	729.382	375
68.129	679.932	421
68.1766	667.57	415
68.2242	939.542	443
68.2718	754.106	409
68.3194	692.294	428
68.367	766.469	489
68.4147	791.194	453
68.4623	692.294	464
68.51	939.542	459
68.5577	717.019	506
68.6054	927.18	522
68.6531	853.006	520
68.7009	988.992	540
68.7487	1038.44	497
68.7964	1100.25	522
68.8442	988.992	560
68.892	1223.88	555
68.9399	1211.52	561
68.9877	1137.34	564
69.0356	1137.34	580
69.0835	976.63	587
69.1314	1236.24	585
69.1793	1668.92	590
69.2272	1421.68	599
69.2751	1335.14	625
69.3231	1372.23	657
69.3711	1396.95	748
69.4191	1347.5	722
69.4671	1594.75	726
69.5151	1829.64	740
69.5632	1582.39	773
69.6112	1767.82	822
69.6593	1767.82	878
69.7074	1916.17	924
69.7555	2089.25	970
69.8036	2076.88	1010
69.8518	2015.07	1092
69.8999	2311.77	1187
69.9481	2435.39	1289
69.9963	2484.84	1407
70.0445	2682.64	1540
70.0927	2855.71	1695
70.141	2917.53	1858
70.1892	2781.54	2075
70.2375	3399.66	2419
70.2858	3634.55	2844
70.3341	4388.65	3386
70.3824	4524.64	4431
70.4308	6341.91	6005
70.4791	9197.63	8351
70.5275	12424.2	11740
70.5759	17307.4	16523
70.6243	21597.1	21600
70.6727	25985.8	26905
70.7211	31993.9	32453
70.7696	35183.4	37395
70.8181	37841.3	41176
70.8666	40177.8	43925
70.9151	41191.5	45244
70.9636	42897.5	46363
71.0121	41871.4	46271
71.0607	41265.7	45291
71.1093	38274	43640
71.1578	34392.2	40662
71.2064	31870.3	36263
71.2551	26356.6	32068
71.3037	21411.7	26434
71.3524	17492.8	21196
71.401	13845.9	16415
71.4497	10223.7	12688
71.4984	8517.69	9809
71.5471	8579.51	8328
71.5959	7639.96	7491
71.6446	8567.14	8081
71.6934	11905	11630
71.7422	20929.5	18843
71.791	34775.4	30774
71.8398	51378.1	45822
71.8886	66497.3	59951
71.9375	73210.1	71102
71.9863	75274.7	75110
72.0352	65681.4	69559
72.0841	49659.8	58895
72.133	35974.6	44818
72.182	24106.7	30816
72.2309	17851.3	20177
72.2799	14983.2	13175
72.3289	13672.8	9474
72.3778	13598.6	7737
72.4269	14352.7	6831
72.4759	14501.1	6487
72.525	15996.9	6462
72.574	15428.3	6487
72.6231	15811.5	6571
72.6722	16318.4	6824
72.7213	17628.8	7155
72.7704	18506.5	7764
72.8196	19594.4	8536
72.8687	21127.3	9269
72.9179	21807.3	10119
72.9671	21832	10117
73.0163	22338.9	10275
73.0656	20373.2	9564
73.1148	19582	8904
73.1641	18729	8033
73.2133	17554.6	7294
73.2626	17393.9	6741
73.3119	15502.4	6080
73.3613	14624.7	5774
73.4106	14637.1	5307
73.46	13722.3	5048
73.5093	13067.1	4556
73.5587	11744.3	4290
73.6081	11657.7	4183
73.6576	10767.7	3721
73.707	10223.7	3522
73.7565	9383.06	3363
73.8059	8826.75	2986
73.8554	8764.94	2948
73.9049	8530.06	2736
73.9545	7281.45	2595
74.004	7021.84	2454
74.0536	6428.45	2100
74.1031	5587.8	2006
74.1527	5637.25	1802
74.2023	5229.3	1640
74.252	4524.64	1416
74.3016	4796.61	1336
74.3513	4277.39	1243
74.4009	3671.63	1114
74.4506	3251.31	1003
74.5003	3387.3	977
74.55	3078.24	928
74.5998	2682.64	821
74.6496	2348.86	781
74.6993	2707.37	747
74.7491	2398.31	651
74.7989	2064.52	630
74.8487	2200.51	583
74.8986	1940.9	540
74.9484	1706.01	513
74.9983	1532.94	548
75.0482	1706.01	452
75.0981	1409.31	449
75.148	1384.59	411
75.1979	1310.41	424
75.2479	1471.13	363
75.2979	1273.33	382
75.3478	1026.08	338
75.3978	1026.08	335
75.4479	1199.15	334
75.4979	964.267	325
75.548	914.818	308
75.598	1112.62	313
75.6481	1124.98	266
75.6982	1013.72	279
75.7483	1001.35	303
75.7985	939.542	282
75.8486	988.992	272
75.8988	729.382	256
75.9489	803.556	271
75.9992	865.368	273
76.0494	754.106	262
76.0996	741.744	277
76.1498	1001.35	282
76.2001	927.18	257
76.2504	704.657	254
76.3007	754.106	248
76.351	754.106	245
76.4013	692.294	242
76.4517	704.657	252
76.502	655.207	236
76.5524	729.382	231
76.6028	717.019	242
76.6532	605.758	216
76.7037	679.932	199
76.7541	568.67	205
76.8046	618.12	201
76.8551	593.395	199
76.9055	469.771	198
76.9561	420.322	187
77.0066	556.308	187
77.0571	655.207	196
77.1077	370.872	205
77.1583	494.496	174
77.2089	321.422	177
77.2595	445.046	207
77.3101	568.67	149
77.3607	568.67	164
77.4114	395.597	164
77.4621	370.872	184
77.5128	445.046	168
77.5635	259.61	145
77.6142	309.06	138
77.665	346.147	149
77.7157	346.147	155
77.7665	247.248	150
77.8173	247.248	122
77.8681	407.959	154
77.9189	370.872	138
77.9697	197.798	137
78.0206	284.335	110
78.0715	247.248	151
78.1224	210.161	138
78.1733	234.886	132
78.2242	296.698	140
78.2751	309.06	121
78.3261	197.798	119
78.3771	197.798	118
78.428	148.349	114
78.4791	222.523	113
78.5301	148.349	130
78.5811	197.798	123
78.6322	197.798	107
78.6832	49.4496	112
78.7343	123.624	112
78.7854	148.349	99
78.8366	197.798	100
78.8877	185.436	118
78.9388	148.349	104
78.99	74.1744	102
79.0412	74.1744	109
79.0924	173.074	94
79.1436	86.5368	88
79.1949	148.349	91
79.2461	135.986	84
79.2974	98.8992	85
79.3487	86.5368	81
79.4	135.986	97
79.4513	173.074	63
79.5026	135.986	79
79.554	173.074	78
79.6053	111.262	65
79.6567	98.8992	88
79.7081	123.624	69
79.7595	74.1744	62
79.811	173.074	82
79.8624	61.812	87
79.9139	123.624	102
79.9654	135.986	85
80.0169	123.624	75
80.0684	135.986	73
80.1199	173.074	77
80.1715	61.812	78
[truncated: 1,146 more rows]

## Sheet: Figure 3a
Binding energy (eV)	a (C4H8O)C2H4O	error bar
1.875	0.01199	0.01575
2.125	-0.02489	0.01206
2.375	-0.00912	0.01402
2.625	0.00667	0.01575
2.875	-0.01554	0.01371
3.125	0.00907	0.01628
3.375	0.02785	0.01802
3.625	0.03496	0.01872
3.875	-0.01345	0.01462
4.125	0.00251	0.01628
4.375	0.00388	0.01654
4.625	-0.00347	0.01602
4.875	0.04185	0.01983
5.125	0.04043	0.01983
5.375	0.01568	0.01802
5.625	0.04653	0.02047
5.875	0.04236	0.02026
6.125	0.0704	0.02227
6.375	0.15699	0.02743
6.625	0.09159	0.02375
6.875	0.15784	0.02758
7.125	0.18908	0.02924
7.375	0.29055	0.03397
7.625	0.32485	0.03545
7.875	0.37969	0.03767
8.125	0.4083	0.03879
8.375	0.55101	0.04386
8.625	0.67626	0.04787
8.875	0.7665	0.05056
9.125	0.88607	0.05392
9.375	0.89752	0.05423
9.625	1.00263	0.057
9.875	0.90606	0.05447
10.125	0.93531	0.05525
10.375	0.84476	0.05279
10.625	0.6578	0.04733
10.875	0.76332	0.05048
11.125	0.6233	0.04623
11.375	0.536	0.04337
11.625	0.42246	0.03934
11.875	0.32362	0.03545
12.125	0.30966	0.03484
12.375	0.25775	0.03256
12.625	0.22639	0.03108
12.875	0.15709	0.02758
13.125	0.13465	0.02632
13.375	0.10057	0.02429
13.625	0.0461	0.02068
13.875	0.06771	0.02208
14.125	0.06015	0.02149
14.375	0.01463	0.01802
14.625	0.03934	0.01983
14.875	0.04364	0.02005
15.125	0.02459	0.01849
15.375	0.0056	0.0168
15.625	0.02758	0.01849
15.875	0.00575	0.01654
16.125	0.00442	0.01628
16.375	-0.02026	0.01371
16.625	0.00187	0.01575
16.875	0.01525	0.0168
17.125	0.0082	0.01602
17.375	-0.02222	0.01275
17.625	5.86909e-06	0.01491
17.875	0.00763	0.01547
18.125	0.02989	0.0173
18.375	0.00245	0.01462
18.625	0.00426	0.01462
18.875	-0.00855	0.01308
19.125	-0.02136	0.01132
19.375	-0.02247	0.01094
19.625	0.00273	0.01371
19.875	0.01623	0.01491
20.125	-0.02292	0.01013
20.375	-0.00944	0.0117
20.625	-0.02814	0.00877
20.875	-0.003	0.01206
21.125	0.01335	0.01371
21.375	0.000443391	0.01206
21.625	-0.02126	0.00877
21.875	0.00965	0.01275
22.125	-0.00626	0.01054
22.375	-0.02511	0.00716
22.625	-0.000137429	0.01094
22.875	0.00726	0.0117
23.125	-0.0146	0.00827

## Sheet: Figure 3b
Binding energy (eV)	b (H2O)C2H4O	error bar
1.875	0.00528	0.01834
2.125	-0.02199	0.01568
2.375	-0.01328	0.01687
2.625	0.01344	0.0197
2.875	-0.02096	0.01648
3.125	0.00582	0.01937
3.375	0.00386	0.01937
3.625	0.03072	0.02188
3.875	0.01805	0.02097
4.125	0.01621	0.02097
4.375	0.01083	0.02066
4.625	0.03428	0.02275
4.875	0.02182	0.02188
5.125	0.03819	0.02331
5.375	0.01866	0.02188
5.625	0.04236	0.02386
5.875	0.03735	0.02359
6.125	0.08637	0.02716
6.375	0.06352	0.02569
6.625	0.13428	0.03031
6.875	0.11519	0.02922
7.125	0.12496	0.02988
7.375	0.27511	0.0379
7.625	0.25628	0.03703
7.875	0.24473	0.03651
8.125	0.40594	0.04376
8.375	0.50969	0.04786
8.625	0.47324	0.04649
8.875	0.62394	0.052
9.125	0.79992	0.05778
9.375	0.8393	0.059
9.625	0.9831	0.06323
9.875	1.02627	0.06445
10.125	0.98322	0.06323
10.375	0.97263	0.06292
10.625	0.99811	0.06364
10.875	0.87621	0.06008
11.125	0.86231	0.05965
11.375	0.84492	0.05911
11.625	0.76286	0.05653
11.875	0.69529	0.05432
12.125	0.53069	0.04853
12.375	0.54962	0.04919
12.625	0.47871	0.04649
12.875	0.35753	0.04148
13.125	0.34794	0.04101
13.375	0.28807	0.03824
13.625	0.15992	0.03156
13.875	0.13617	0.0301
14.125	0.12328	0.02922
14.375	0.13563	0.02988
14.625	0.06891	0.02544
14.875	0.067	0.02518
15.125	0.07234	0.02544
15.375	0.08492	0.02619
15.625	0.09396	0.02668
15.875	0.0347	0.02217
16.125	0.0654	0.0244
16.375	0.0278	0.02128
16.625	0.02621	0.02097
16.875	0.00666	0.01903
17.125	-0.00208	0.01799
17.375	6.94254e-06	0.01799
17.625	0.02369	0.02003
17.875	0.033	0.02066
18.125	-0.01163	0.01609
18.375	0.03367	0.02035
18.625	0.01783	0.01869
18.875	-0.0052	0.01609
19.125	-0.01745	0.01439
19.375	0.02426	0.01869
19.625	-0.02397	0.01297
19.875	-0.02545	0.01246
20.125	0.01263	0.01687
20.375	0.01112	0.01648
20.625	-0.01199	0.01346
20.875	-0.00634	0.01393
21.125	0.03885	0.01869
21.375	-0.00951	0.01297
21.625	-0.01114	0.01246
21.875	-0.01999	0.01079
22.125	0.01789	0.01568
22.375	0.01257	0.01483
22.625	-0.01797	0.01017
22.875	0.0234	0.01568
23.125	0.01077	0.01393

## Sheet: Figure 3c
Binding energy (eV)	c C2H4O	error bar
1.875	-0.03145	0.01008
2.125	-0.0215	0.0096
2.375	-0.01295	0.0091
2.625	0.00717	0.01014
2.875	-0.00254	0.01014
3.125	0	0.0106
3.375	-0.00208	0.01115
3.625	0.02636	0.01201
3.875	0.00647	0.01179
4.125	-0.01526	0.01097
4.375	-0.00393	0.01162
4.625	0.02173	0.01212
4.875	-0.00855	0.01173
5.125	-0.01549	0.01103
5.375	0.01364	0.01303
5.625	0.00139	0.01234
5.875	0.05133	0.01387
6.125	-0.01526	0.01234
6.375	0.01595	0.01343
6.625	0.0363	0.01467
6.875	0.03931	0.01378
7.125	-0.00416	0.01358
7.375	0.05341	0.01458
7.625	0.05618	0.01458
7.875	0.04393	0.0148
8.125	0.08578	0.01555
8.375	0.09387	0.0173
8.625	0.11214	0.01772
8.875	0.06428	0.01643
9.125	0.16671	0.01999
9.375	0.14682	0.01903
9.625	0.21457	0.02087
9.875	0.20694	0.02078
10.125	0.2548	0.02271
10.375	0.35676	0.02514
10.625	0.45295	0.02709
10.875	0.46844	0.02721
11.125	0.5778	0.0295
11.375	0.63145	0.03138
11.625	0.76069	0.03323
11.875	0.84532	0.03487
12.125	0.86405	0.03539
12.375	0.98798	0.03712
12.625	0.9889	0.03748
12.875	0.97387	0.03703
13.125	1	0.03769
13.375	0.9385	0.03665
13.625	0.92486	0.03685
13.875	0.86775	0.03576
14.125	0.81318	0.03466
14.375	0.72925	0.03343
14.625	0.59145	0.03111
14.875	0.56532	0.0303
15.125	0.49387	0.02888
15.375	0.39561	0.02654
15.625	0.36694	0.02603
15.875	0.25133	0.02417
16.125	0.22058	0.02301
16.375	0.21896	0.02251
16.625	0.16416	0.02132
16.875	0.10289	0.01853
17.125	0.10613	0.01931
17.375	0.08532	0.0191
17.625	-0.00717	0.01581
17.875	0.04416	0.01606
18.125	0.06936	0.01675
18.375	0.02127	0.01618
18.625	0.02659	0.01494
18.875	0.04694	0.01555
19.125	0.01225	0.01529
19.375	0.01503	0.01449
19.625	0.04509	0.0143
19.875	0.02058	0.01449
20.125	0.04578	0.01444
20.375	0.00971	0.01266
20.625	0.04809	0.01425
20.875	-0.03052	0.01133
21.125	-0.01503	0.01162
21.375	-0.00139	0.01168
21.625	0.02497	0.01328
21.875	0.01064	0.01144
22.125	0.02289	0.0125
22.375	-0.00694	0.01168
22.625	0.01225	0.01173
22.875	0.03561	0.01179
23.125	0.00832	0.01201

## Sheet: Figure 3d
Binding energy (eV)	d C4H8O	error bar	d C4H7O	error bar
1.875	-0.000227341	0.00241	0.00326	0.00305
2.125	0.000907598	0.00246	0.00323	0.00308
2.375	-0.000627172	0.00246	0.00204	0.00309
2.625	-0.00126	0.00247	0.00902	0.00328
2.875	0.00113	0.00255	0.01063	0.00335
3.125	0.00153	0.00259	0.01299	0.00343
3.375	0.00295	0.00265	0.00416	0.00327
3.625	-0.000961933	0.00259	0.01821	0.0036
3.875	0.01065	0.00285	0.01991	0.00366
4.125	0.01069	0.00288	0.02966	0.00387
4.375	0.01465	0.00297	0.02341	0.00378
4.625	0.00984	0.00291	0.03482	0.00402
4.875	0.0133	0.00299	0.04773	0.00426
5.125	0.02082	0.00315	0.04597	0.00425
5.375	0.02023	0.00316	0.06434	0.00458
5.625	0.01822	0.00314	0.0548	0.00444
5.875	0.02775	0.00332	0.08724	0.00496
6.125	0.02438	0.00328	0.09266	0.00505
6.375	0.04291	0.00359	0.10729	0.00527
6.625	0.04454	0.00363	0.14236	0.00575
6.875	0.06027	0.00388	0.16744	0.00607
7.125	0.05686	0.00384	0.1952	0.0064
7.375	0.069	0.00402	0.25344	0.00704
7.625	0.08365	0.00423	0.30883	0.0076
7.875	0.09222	0.00435	0.37608	0.00822
8.125	0.11111	0.00459	0.44688	0.00883
8.375	0.13028	0.00482	0.57467	0.00983
8.625	0.16055	0.00516	0.67545	0.01055
8.875	0.19044	0.00548	0.7894	0.01131
9.125	0.22138	0.00579	0.87502	0.01185
9.375	0.29199	0.00644	0.9565	0.01234
9.625	0.3466	0.00689	0.98941	0.01254
9.875	0.42313	0.00749	0.99998	0.0126
10.125	0.50274	0.00806	0.93243	0.0122
10.375	0.59769	0.00869	0.87311	0.01184
10.625	0.71792	0.00943	0.77251	0.01121
10.875	0.80998	0.00996	0.66223	0.01046
11.125	0.91761	0.01055	0.5395	0.00957
11.375	0.97832	0.01086	0.46079	0.00895
11.625	0.98923	0.01092	0.37328	0.0082
11.875	1.00008	0.01097	0.30169	0.00754
12.125	0.94059	0.01066	0.25478	0.00706
12.375	0.84378	0.01014	0.21258	0.00661
12.625	0.72996	0.00949	0.16681	0.00607
12.875	0.60548	0.00872	0.15022	0.00586
13.125	0.51341	0.00811	0.12844	0.00558
13.375	0.42719	0.00749	0.10919	0.00531
13.625	0.35084	0.00689	0.08142	0.0049
13.875	0.27587	0.00624	0.07174	0.00474
14.125	0.21903	0.0057	0.06212	0.00457
14.375	0.18198	0.00532	0.05385	0.00442
14.625	0.14453	0.0049	0.04826	0.00431
14.875	0.13367	0.00476	0.03179	0.004
15.125	0.10567	0.00441	0.02919	0.00393
15.375	0.09333	0.00424	0.01848	0.0037
15.625	0.08392	0.0041	0.01668	0.00364
15.875	0.06562	0.00383	0.01958	0.00367
16.125	0.05315	0.00362	0.0097	0.00345
16.375	0.04763	0.00352	0.00495	0.00331
16.625	0.0447	0.00345	0.00779	0.00335
16.875	0.03532	0.00328	0.00235	0.00319
17.125	0.03489	0.00325	-0.00451	0.003
17.375	0.02823	0.00311	-0.00233	0.00302
17.625	0.0227	0.00298	-0.00378	0.00294
17.875	0.01774	0.00286	0.00323	0.00308
18.125	0.02306	0.00294	-0.0011	0.00294
18.375	0.01668	0.00279	0.00229	0.00298
18.625	0.01443	0.00272	1.20943e-05	0.00289
18.875	0.00984	0.0026	-0.00721	0.00266
19.125	0.01619	0.0027	-0.00294	0.00274
19.375	0.01406	0.00263	0.000173637	0.00278
19.625	0.01205	0.00256	-0.00181	0.00268
19.875	0.01259	0.00254	-0.00337	0.0026
20.125	0.0128	0.00251	-0.00363	0.00255
20.375	0.00385	0.00228	-0.00272	0.00253
20.625	0.00516	0.00228	-0.00242	0.0025
20.875	0.00612	0.00227	-0.00358	0.00242
21.125	0.00316	0.00216	-0.00578	0.00231
21.375	0.00756	0.00224	0.00409	0.00256
21.625	0.00937	0.00225	-0.00717	0.00217
21.875	0.00604	0.00214	-0.00374	0.00224
22.125	0.00324	0.00203	-0.0015	0.00227
22.375	0.01092	0.0022	-0.00147	0.00223
22.625	0.00741	0.00208	-0.0016	0.00218
22.875	0.00701	0.00204	0.000709569	0.00221
23.125	0.01061	0.0021	-0.000788074	0.00212
